# Supplementary material for: Development and Evaluation of Egg-Free Mayonnaise Stabilized with Aquafaba and Gum Tragacanth: Functional, Sensory, and Storage Properties
Source: Molecules. 2025 Aug 27;30(17):3511. doi: 10.3390/molecules30173511 (PMC12430565; doi:10.3390/molecules30173511)
Supplement: Supplementary file 1 [file molecules-30-03511-s001.zip]

Archive with 1 entries (1 files):
- molecules-3823207-supplementary.pdf
